# Supplementary material for: Antivirulence Properties of a Low-Molecular-Weight Quaternized Chitosan Derivative against Pseudomonas aeruginosa
Source: Microorganisms. 2021 Apr 24;9(5):912. doi: 10.3390/microorganisms9050912 (PMC8145479; doi:10.3390/microorganisms9050912)
Supplement: Supplementary file 1 [file microorganisms-09-00912-s001.zip]

Archive with 1 entries (1 files):
- microorganisms-1191356-supplementary.pdf
